# Supplementary material for: Highly efficient transgenesis with miniMos in Caenorhabditis briggsae
Source: G3 (Bethesda). 2022 Sep 28;12(12):jkac254. doi: 10.1093/g3journal/jkac254 (PMC9713419; doi:10.1093/g3journal/jkac254)
Supplement: jkac254_Supplemental_Table_S1 [file jkac254_supplemental_table_s1.xlsx]

## Sheet: Table S1_insertion_site
Strain Name	Inserting chromosome	Location (bp based on "cb4")	Fluorescence marker
ZZY0672	I	14554955	cbr-Pmyo-2::GFP
ZZY0714	III	6840227	cbr-Pmyo-2::GFP
ZZY0733	IV	1619690	cbr-Pmyo-2::GFP
ZZY0735	IV	4246755	cbr-Pmyo-2::GFP
ZZY0614	IV	11151883	cbr-Pmyo-2::GFP
ZZY0734	IV	17384553	cbr-Pmyo-2::GFP
ZZY0739	V	14174479	cbr-Pmyo-2::GFP
ZZY0711	V	15047687	cbr-Pmyo-2::GFP
ZZY0738	X	13276023	cbr-Pmyo-2::GFP
ZZY0778	I	13916198	cbr-Pmyo-2::mCherry
ZZY0836	I	6840740	cbr-Pmyo-2::mCherry
ZZY0850	I	14290533	cbr-Pmyo-2::mCherry
ZZY0772	II	2272295	cbr-Pmyo-2::mCherry
ZZY0768	II	4853700	cbr-Pmyo-2::mCherry
ZZY0787	II	3809741	cbr-Pmyo-2::mCherry
ZZY0790	II	5299956	cbr-Pmyo-2::mCherry
ZZY0837	II	4197981	cbr-Pmyo-2::mCherry
ZZY0782	II	15616872	cbr-Pmyo-2::mCherry
ZZY0843	II	425159	cbr-Pmyo-2::mCherry
ZZY0766	III	395868	cbr-Pmyo-2::mCherry
ZZY0761	III	1700469	cbr-Pmyo-2::mCherry
ZZY0784	III	3915359	cbr-Pmyo-2::mCherry
ZZY0704	III	4085950	cbr-Pmyo-2::mCherry
ZZY0764	III	12993087	cbr-Pmyo-2::mCherry
ZZY0788	III	6909872	cbr-Pmyo-2::mCherry
ZZY0806	III	1041291	cbr-Pmyo-2::mCherry
ZZY0829	III	2011792	cbr-Pmyo-2::mCherry
ZZY0844	III	5500710	cbr-Pmyo-2::mCherry
ZZY0847	III	395868	cbr-Pmyo-2::mCherry
ZZY0770	IV	1480644	cbr-Pmyo-2::mCherry
ZZY0773	IV	1655709	cbr-Pmyo-2::mCherry
ZZY0765	IV	5960927	cbr-Pmyo-2::mCherry
ZZY0804	IV	9011203	cbr-Pmyo-2::mCherry
ZZY0830	IV	3764990	cbr-Pmyo-2::mCherry
ZZY0832	IV	2125710	cbr-Pmyo-2::mCherry
ZZY0835	IV	2441973	cbr-Pmyo-2::mCherry
ZZY0845	IV	15825402	cbr-Pmyo-2::mCherry
ZZY0849	IV	2308962	cbr-Pmyo-2::mCherry
ZZY0779	V	4302715	cbr-Pmyo-2::mCherry
ZZY0762	V	6864979	cbr-Pmyo-2::mCherry
ZZY0771	V	17585086	cbr-Pmyo-2::mCherry
ZZY0805	V	5052972	cbr-Pmyo-2::mCherry
ZZY0833	V	4538210	cbr-Pmyo-2::mCherry
ZZY0839	V	16217773	cbr-Pmyo-2::mCherry
ZZY0840	V	16217589	cbr-Pmyo-2::mCherry
ZZY0841	V	12679682	cbr-Pmyo-2::mCherry
ZZY0842	V	15483784	cbr-Pmyo-2::mCherry
ZZY0846	V	552454	cbr-Pmyo-2::mCherry
ZZY0703	X	488258	cbr-Pmyo-2::mCherry
ZZY0767	X	2850742	cbr-Pmyo-2::mCherry
ZZY0774	X	3329007	cbr-Pmyo-2::mCherry
ZZY0777	X	18440347	cbr-Pmyo-2::mCherry
ZZY0789	X	13838765	cbr-Pmyo-2::mCherry
ZZY0831	X	4393120	cbr-Pmyo-2::mCherry
Table S1. List of C. briggsae transgenic strains generated by miniMos in this study
