# Supplementary material for: Highly efficient transgenesis with miniMos in Caenorhabditis briggsae
Source: G3 (Bethesda). 2022 Sep 28;12(12):jkac254. doi: 10.1093/g3journal/jkac254 (PMC9713419; doi:10.1093/g3journal/jkac254)
Supplement: jkac254_Supplemental_Table_S2 [file jkac254_supplemental_table_s2.xlsx]

## Sheet: Table S2 Primers
Vector	Fragment	oligo sequence 5' to 3'	PCR product size (kb)
pZZ160	cbr-dpy-5(+)	ATACCGTAAATCTGACCCCA	2.2
		GAAGATGAAGAAGAAGATGG
	cbr-Pmyo-2::gfp::his-72 UTR	TGATTACGCCAAGCTACGTAATACGACTCATGCCCGTGTTATCAATTAGA	3.1
		CATGCCCATCTTCTTCTTCATCTTCGGGCCCCACGCAACGCGCCGTAAACC
	pCFJ910 bacone(NeoR)	TCAATTGGGGTCAGATTTACGGTATTTCGAATGCATCGCGCGCAC	5.3
		TGAGTCGTATTACGTAGCTTGGCGTAATCATGGTCATAGCTGTTTCCTG
pZZ161	cbr-dpy-5(+)	ATACCGTAAATCTGACCCCA	2.2
		GAAGATGAAGAAGAAGATGG
	cbr-Pmyo-2::GFP::his-72 UTR	AGATCTTGCCCGTGTTATCAATTAGA	3.1
		CATGCCCATCTTCTTCTTCATCTTCGGGCCCCACGCAACGCGCCGTAAACC
	pCFJ909 bacone(cbr-unc-119(+))	TGGGGTCAGATTTACGGTATCTCACTTAAGGGTGCCGGATCTGCGGCTTA	3
		CTCTCTCTAATTGATAACACGGGCAAGATCTGCCCACTAGTGAGT
pZZ184	mCherry::unc-54 UTR	ATGGTCTCAAAGGGTGAAGA	1.7
		GTAAAACGACGGCCAGTGAA
	pZZ160 bacone	TAGTTGATAATTCACTGGCCGTCGTTTTACAGGCCGGATGGGC	6.6
		CATGTTATCTTCTTCACCCTTTGAGACCATTGCTGTGTCGGGCGATCGAG
pZZ185	pCFJ601 bacone	TATTTTCTGTGTCTCATTTTTCCGTGATAAATGCAAAATCCTTTCA	3.4
		ATTCATGCCATATAAATTACGAGCCTGAGCAAAGTGTTTCCCAAC
	sup-35(+)	GGCTCGTAATTTATATGGCA	2.1
		ACGGAAAAATGAGACACAGA
pZZ196	pCFJ601 bacone	ACTGGCCGTCGTTTTAC	3
		TGAGCAAAGTGTTTCCCAACTG
	peel-1:tbb-2 UTR	TTTCAGTTGGGAAACACTTTGCTCAATGCGCTTTGATTTCCAAAA	0.9
		ACGTTGTAAAACGACGGCCAGTTGAGACTTTTTTCTTGGCGGCAC
cbr-Phsp-16.41::peel-1::tbb-2 UTR	cbr-Phsp-16.41	ACTGGGAGACGTTGAGGTTG	0.6
		ATTGCAATTATCACGAGAGA
	peel-1::tbb-2 UTR	TCTCTCGTGATAATTGCAATATGCGCTTTGATTTCCAAAA	0.9
		TGAGACTTTTTTCTTGGCGG
	nest PCR for microinjection	CTTGGACGGAAAAATGGGTA	1.3
		GACTTTTTTCTTGGCGGCAC
pZZ113	target 1	CCCAGTCACGACGTTGTAAAACG	0.6
		CCTGGCTCTCCTGGGGCTCCAAACATTTAGATTTGCAATT
	target 2	GGAGCCCCAGGAGAGCCAGGGTTTTAGAGCTAGAAATAGC	0.4
		AGCGGATAACAATTTCACACAGG
	nest PCR	TTTTGAATTCCTCCAAGAACTCGTACAAAA	0.9
		TTTTAAGCTTCACAGCCGACTATGTTTGGC
Table S2. Details of primers used in this study
